# Supplementary material for: Current Opinion in LAIV: A Matter of Parent Virus Choice
Source: Int J Mol Sci. 2022 Jun 19;23(12):6815. doi: 10.3390/ijms23126815 (PMC9224562; doi:10.3390/ijms23126815)
Supplement: Supplementary file 1 [file ijms-23-06815-s001.zip]

Archive with 1 entries (1 files):
- ijms-1707957-supplementary.pdf
